# Supplementary material for: The Neural Multilineage Differentiation Capacity of Human Neural Precursors from the Umbilical Cord—Ready to Bench for Clinical Trials
Source: Membranes (Basel). 2022 Sep 9;12(9):873. doi: 10.3390/membranes12090873 (PMC9500740; doi:10.3390/membranes12090873)
Supplement: Supplementary file 1 [file membranes-12-00873-s001.zip]

Archive with 1 entries (1 files):
- membranes-1858444-supplementary.pdf
